# Supplementary material for: The Role of α3β1 Integrin Modulation on Fabry Disease Podocyte Injury and Kidney Impairment
Source: Toxins (Basel). 2023 Dec 14;15(12):700. doi: 10.3390/toxins15120700 (PMC10748128; doi:10.3390/toxins15120700)
Supplement: Supplementary file 1 [file toxins-15-00700-s001.zip]

Archive with 1 entries (1 files):
- toxins-2674880-supplementary.pdf
